# Supplementary material for: Metagenomic analysis revealed a wide distribution of antibiotic resistance genes and biosynthesis of antibiotics in the gut of giant pandas
Source: BMC Microbiol. 2021 Jan 7;21:15. doi: 10.1186/s12866-020-02078-x (PMC7792088; doi:10.1186/s12866-020-02078-x)
Supplement: Supplementary file 2 — Additional file 2: Table S1. The 10 most abundant ARGs type presented in each Group (juvenile, adult and geriatric) of GPs. Table S3. Correlation analysis of Bacterial genus and ARGs. Table S4. Correlation analysis of Metabolic pathway, pathways in biosynthesis of antibiotic and ARGs. [file 12866_2020_2078_MOESM2_ESM.xlsx]

## Sheet: Table S1
Table S1: The 10 most abundant ARGs type presented in each Group (juvenile, adult and geriatric) of GPs
Abundance	Top 10 ARGs	juvenile (Top 10 ARGs)	adult (Top 10 ARGs)	geriatric (Top 10 ARGs)
1	mfd (3.6%)	mfd (0.071%)	mfd (0.062%)	mfd (0.048%)
2	Aminocoumarin resistant alaS (2.3%)	Aminocoumarin resistant alaS (0.046%)	Aminocoumarin resistant alaS (0.04%)	Aminocoumarin resistant alaS (0.031%)
3	Mycobacterium tuberculosis murA (1.93%)	Mycobacterium tuberculosis murA (0.045%)	msbA (0.034%)	msbA (0.028%)
4	efrB (1.83%)	Imrc (0.044%)	macB (0.031%)	acrB (0.026%)
5	msbA (1.8%)	efrB (0.043%)	Mycobacterium tuberculosis murA (0.03%)	macB (0.025%)
6	Imrc (1.76%)	efrA (0.039%)	efrB (0.029%)	sav1866 (0.024%)
7	efrA (1.71%)	Listeria monocytogenes mprF (0.036%)	acrB (0.029%)	mdtB (0.0231%)
8	macB (1.65%)	msbA (0.033%)	efrA (0.028%)	mdtD (0.023%)
9	acrB (1.35%)	Streptococcus pneumonia PBP1a (0.031%)	sav1866 (0.027%)	Mycobacterium tuberculosis murA (0.022%)
10	Listeria monocytogenes mprF (1.30%)	macB (0.03%)	Imrc (0.026)	efrB (0.021%)
	Top 10 ARGs	Antibiotic Specificity	Mechanism of Resistance
	mfd	quinolone 18%	Target modification 50%
	Aminocoumarin resistant alaS	aminocoumarins 12%
	Mycobacterium tuberculosis murA	fosfomycin 10%
	Imrc	lincosamide 10%
	efrB	multidrug resistance 43%	efflux pump gene 43%
	efrA
	msbA
	macB
	acrB
	Listeria monocytogenes mprF	Peptide 7%	Altered permeability 7%
	juvenile	Antibiotic Specificity	Mechanism of Resistance
	mfd	quinolone 16%	Target modification 49%
	Aminocoumarin resistant alaS	aminocoumarins 11%
	Mycobacterium tuberculosis murA	fosfomycin 11%
	Imrc	lincosamide 11%
	efrB	multidrug resistance 34%	efflux pump gene 34%
	efrA
	msbA
	macB
	Listeria monocytogenes mprF	Peptide 9%	Altered permeability 9%
	Streptococcus pneumonia PBP1a	β-lactams 8%	Antibiotic inactivation 8%
	adult	Antibiotic Specificity	Mechanism of Resistance
	mfd	quinolone 19%	Target modification 48%
	Aminocoumarin resistant alaS	aminocoumarins 12%
	Mycobacterium tuberculosis murA	fosfomycin 9%
	Imrc	lincosamide 8%
	msbA	multidrug resistance 52%	efflux pump gene 52%
	efrB
	macB
	efrA
	acrB
	sav1866
	geriatric	Antibiotic Specificity	Mechanism of Resistance
	mfd	quinolone 17%	Target modification 37%
	Aminocoumarin resistant alaS	aminocoumarins 12%
	Mycobacterium tuberculosis murA	fosfomycin 8%
	msbA	multidrug resistance 63%	efflux pump gene 63%
	acrB
	macB
	mdtD
	mdtB
	sav1866
	efrB

## Sheet: Table S3
Table S3: Correlation analysis of Bacterial genus and ARGs
Streptococcus					Escherichia					Clostridium
name	correlation	p-value	+ive/-ive		name	correlation	p-value	+ive/-ive		name	correlation	p-value	+ive/-ive
patA - Streptococcus	-0.753263	3.82e-12	Negative		patA + Escherichia	0.744556	9.15e-12	Positive		vanD + Clostridium	0.61884	1.36e-07	Positive
patB + Streptococcus	0.99095	2.74e-52	Positive		patB - Escherichia	-0.733442	2.65e-11	Negative		tet36 + Clostridium	0.631224	6.41e-08	Positive
emrA - Streptococcus	-0.760838	1.74e-12	Negative		emrA + Escherichia	0.941442	4.56e-29	Positive		sav1866 + Clostridium	0.689194	1.14e-09	Positive
emrB - Streptococcus	-0.752564	4.11e-12	Negative		emrB + Escherichia	0.72261	7.11e-11	Positive		mecA + Clostridium	0.668076	5.49e-09	Positive
tet32 + Streptococcus	0.784133	1.27e-13	Positive		tetG + Escherichia	0.604798	3.09e-07	Positive		adeC + Clostridium	0.675061	3.31e-09	Positive
acrA - Streptococcus	-0.672524	3.98e-09	Negative		acrB + Escherichia	0.693075	8.43e-10	Positive		mtrA + Clostridium	0.90523	3.18e-23	Positive
acrB - Streptococcus	-0.744957	8.79e-12	Negative		tolC + Escherichia	0.661221	8.89e-09	Positive		arlR + Clostridium	0.698931	5.28e-10	Positive
tolC - Streptococcus	-0.69893	5.29e-10	Negative		marA + Escherichia	0.724712	5.89e-11	Positive		clbB + Clostridium	0.628155	7.75e-08	Positive
marA - Streptococcus	-0.623034	1.06e-07	Negative		emrE + Escherichia	0.636897	4.48e-08	Positive		carA + Clostridium	0.663335	7.67e-09	Positive
emrD - Streptococcus	-0.647078	2.32e-08	Negative		emrD + Escherichia	0.720064	8.91e-11	Positive		srmB + Clostridium	0.629951	6.94e-08	Positive
mexB - Streptococcus	-0.606926	2.74e-07	Negative		acrD + Escherichia	0.879226	2.48e-20	Positive		vanRB + Clostridium	0.600836	3.86e-07	Positive
acrD - Streptococcus	-0.724226	6.16e-11	Negative		acre + Escherichia	0.756034	2.87e-12	Positive		vanRG + Clostridium	0.87809	3.2e-20	Positive
acre - Streptococcus	-0.707761	2.56e-10	Negative		acrF + Escherichia	0.824173	5.99e-16	Positive		vanTG + Clostridium	0.864219	5.97e-19	Positive
acrF - Streptococcus	-0.773416	4.39e-13	Negative		gadX + Escherichia	0.929786	7.5e-27	Positive		mecB + Clostridium	0.634459	5.23e-08	Positive
gadX - Streptococcus	-0.60181	3.66e-07	Negative		emrR + Escherichia	0.890367	1.76e-21	Positive		vanRI + Clostridium	0.912005	4.07e-24	Positive
emrR - Streptococcus	-0.750302	5.16e-12	Negative		macB - Escherichia	-0.740568	1.35e-11	Negative		Bifidobacteria intrinsic ileS + Clostridium	0.867196	3.28e-19	Positive
macB + Streptococcus	0.898727	1.99e-22	Positive		acrS + Escherichia	0.742365	1.13e-11	Positive		Clostridium perfringens mprF + Clostridium	0.652256	1.64e-08	Positive
acrS - Streptococcus	-0.684455	1.64e-09	Negative		mdtA + Escherichia	0.915896	1.16e-24	Positive		CdeA + Clostridium	0.931758	3.37e-27	Positive
H-NS - Streptococcus	-0.616534	1.56e-07	Negative		mdtB + Escherichia	0.844847	2.16e-17	Positive
mdtA - Streptococcus	-0.814503	2.45e-15	Negative		mdtF + Escherichia	0.82644	3.1e-23	Positive
mdtB - Streptococcus	-0.86004	1.35e-18	Negative		mdtE + Escherichia	0.90531	4.25e-16	Positive
mdtC - Streptococcus	-0.7444	9.29e-12	Negative		robA + Escherichia	0.807678	6.32e-15	Positive
mdtF - Streptococcus	-0.665014	6.82e-09	Negative		baeS + Escherichia	0.612832	1.94e-07	Positive
robA - Streptococcus	-0.741946	1.18e-11	Negative		cpxA + Escherichia	0.758377	2.25e-12	Positive
sdiA - Streptococcus	-0.622708	1.08e-07	Negative		cpxR + Escherichia	0.694042	7.81e-10	Positive
baeS - Streptococcus	-0.739682	1.47e-11	Negative		evgS + Escherichia	0.806226	7.69e-15	Positive
cpxA - Streptococcus	-0.752415	4.17e-12	Negative		mdtM + Escherichia	0.6903	1.05e-09	Positive
evgS - Streptococcus	-0.735559	2.17e-11	Negative		mdtL + Escherichia	0.855007	3.51e-18	Positive
mdtM - Streptococcus	-0.707796	2.55e-10	Negative		mdtH + Escherichia	0.79506	3.31e-14	Positive
mdtL - Streptococcus	-0.747948	6.54e-12	Negative		mdtK + Escherichia	0.821178	9.35e-16	Positive
mdtH - Streptococcus	-0.772893	4.66e-13	Negative		mdfA + Escherichia	0.782921	1.46e-13	Positive
mdtK - Streptococcus	-0.726977	4.8e-11	Negative		mdtG - Escherichia	-0.702154	4.07e-10	Negative
mdfA - Streptococcus	-0.768553	7.55e-13	Negative		mdtD + Escherichia	0.610253	2.26e-07	Positive
mdtG + Streptococcus	0.987435	3.55e-48	Positive		CMY-65 + Escherichia	0.87051	1.65e-19	Positive
mdtD - Streptococcus	-0.743624	1e-11	Negative		CMY-116 + Escherichia	0.91821	5.33e-25	Positive
CMY-65 - Streptococcus	-0.634386	5.26e-08	Negative		lmrB - Escherichia	-0.607803	2.6e-07	Negative
CMY-116 - Streptococcus	-0.62053	1.23e-07	Negative		lmrC - Escherichia	-0.715086	1.38e-10	Negative
lmrB + Streptococcus	0.918332	5.11e-25	Positive		lmrD - Escherichia	-0.691358	9.64e-10	Negative
lnuD + Streptococcus	0.728786	4.08e-11	Positive		vanG + Escherichia	0.708419	2.42e-10	Positive
tet34 - Streptococcus	-0.631934	6.13e-08	Negative		vanRF - Escherichia	-0.699715	4.96e-10	Negative
lmrC + Streptococcus	0.988327	4.24e-49	Positive		vanHO + Escherichia	0.644697	2.71e-08	Positive
lmrD + Streptococcus	0.950408	4.17e-31	Positive		arnA + Escherichia	0.736271	2.03e-11	Positive
vanG - Streptococcus	-0.630207	6.83e-08	Negative		bacA + Escherichia	0.786122	9.97e-14	Positive
vanRF + Streptococcus	0.982948	2.34e-44	Positive		Streptococcus pneumoniae PBP1a - Escherichia	-0.699132	5.2e-10	Negative
vanHO - Streptococcus	-0.709651	2.18e-10	Negative		smeR + Escherichia	0.661687	8.61e-09	Positive
arnA - Streptococcus	-0.728464	4.2e-11	Negative		Klebsiella pneumoniae acrR + Escherichia	0.869635	1.98e-19	Positive
bacA - Streptococcus	-0.672275	4.06e-09	Negative		E.coli marR + Escherichia	0.859405	1.53e-18	Positive
Streptococcus pneumoniae PBP1a + Streptococcus	0.986129	6.13e-47	Positive		Mycobacterium tuberculosis katG + Escherichia	0.648264	2.14e-08	Positive
rosA - Streptococcus	-0.73227	2.96e-11	Negative		mdtN + Escherichia	0.94615	4.29e-30	Positive
rosB - Streptococcus	-0.70865	2.38e-10	Negative		mdtO + Escherichia	0.892653	9.86e-22	Positive
smeR - Streptococcus	-0.734291	2.45e-11	Negative		mdtP + Escherichia	0.849179	1.01e-17	Positive
Klebsiella pneumoniae acrR - Streptococcus	-0.720969	8.23e-11	Negative		PmrC + Escherichia	0.730584	3.46e-11	Positive
E.coli marR - Streptococcus	-0.681828	2e-09	Negative		PmrE - Escherichia	-0.651889	1.68e-08	Negative
Mycobacterium tuberculosis katG - Streptococcus	-0.675871	3.12e-09	Negative		PmrF + Escherichia	0.637879	4.21e-08	Positive
mdtN - Streptococcus	-0.77789	2.63e-13	Negative		OpmH + Escherichia	0.634371	5.26e-08	Positive
mdtO - Streptococcus	-0.706236	2.91e-10	Negative		mexN + Escherichia	0.778615	2.42e-13	Positive
mdtP - Streptococcus	-0.750248	5.19e-12	Negative		Listeria monocytogenes mprF - Escherichia	-0.696553	6.4e-10	Negative
PmrC - Streptococcus	-0.775877	3.32e-13	Negative		Mycobacterium tuberculosis murA - Escherichia	-0.711916	1.8e-10	Negative
PmrE + Streptococcus	0.745297	8.5e-12	Positive		adiY + Escherichia	0.916399	9.8e-25	Positive
PmrF - Streptococcus	-0.675222	3.27e-09	Negative		aminocoumarin resistant alas - Escherichia	-0.711566	1.86e-10	Negative
mexN - Streptococcus	-0.689383	1.12e-09	Negative		gadE + Escherichia	0.670347	4.66e-09	Positive
Listeria monocytogenes mprF + Streptococcus	0.988132	6.83e-49	Positive		gadW + Escherichia	0.785193	1.11e-13	Positive
Mycobacterium tuberculosis murA + Streptococcus	0.98849	2.83e-49	Positive		aminocoumarin resistant cysB + Escherichia	0.627933	7.86e-08	Positive
adiY - Streptococcus	-0.748114	6.43e-12	Negative		leuO + Escherichia	0.816324	1.89e-15	Positive
aminocoumarin resistant alas + Streptococcus	0.969541	3.94e-37	Positive		mfd - Escherichia	-0.709915	2.14e-10	Negative
aminocoumarin resistant cysB - Streptococcus	-0.79557	3.1e-14	Negative		E.coli mutant GlpT + Escherichia	0.814873	2.33e-15	Positive
kdpE - Streptococcus	-0.662409	8.19e-09	Negative		efrA - Escherichia	-0.708303	2.45e-10	Negative
leuO - Streptococcus	-0.73952	1.49e-11	Negative		efrB - Escherichia	-0.706247	2.9e-10	Negative
mfd + Streptococcus	0.972726	1.67e-38	Positive		YojI + Escherichia	0.838408	6.38e-17	Positive
E.coli mutant GlpT - Streptococcus	-0.665989	6.36e-09	Negative
E.coli mutant UhpT - Streptococcus	-0.606236	2.85e-07	Negative
efrA + Streptococcus	0.964016	4.59e-35	Positive
efrB + Streptococcus	0.977769	4.77e-41	Positive
msbA + Streptococcus	0.861076	1.11e-18	Positive
YojI - Streptococcus	-0.744318	9.36e-12	Negative
hmrM - Streptococcus	-0.60428	3.18e-07	Negative
farB - Streptococcus	-0.745482	8.35e-12	Negative

## Sheet: Table S4
Table S4: Correlation analysis of Metabolic pathway, pathways in biosynthesis of antibiotic and ARGs
metabolic pathwat and ARGs					biosynthesis of antibiotic and ARGs					metabolic pathwat and biosynthesis of antibiotic
name	correlation	p-value	+ive/-ive		name	correlation	p-value	+ive/-ive		name	correlation	p-value	+ive/-ive
biosynthesis of amino acid + mfd	0.977	< 0.01	Positive		mfd + Streptomycin biosynthesis	0.959	< 0.01	Positive		biosynthesis of amino acid + Streptomycin biosynthesis	0.973	< 0.01	Positive
carban metabolism + mfd	0.921	< 0.01	Positive		aminocoumarin resistant alaS + Streptomycin biosynthesis	0.978	< 0.01	Positive		carban metabolism + Streptomycin biosynthesis	0.932	< 0.01	Positive
purine metabolism + mfd	0.987	< 0.01	Positive		Mycobacterium tuberculosis murA + Streptomycin biosynthesis	0.965	< 0.01	Positive		purine metabolism + Streptomycin biosynthesis	0.977	< 0.01	Positive
pyrimidine metabolism + mfd	0.989	< 0.01	Positive		efrB + Streptomycin biosynthesis	0.971	< 0.01	Positive		pyrimidine metabolism + Streptomycin biosynthesis	0.978	< 0.01	Positive
glycolysis / gluconeogenesis + mfd	0.972	< 0.01	Positive		msbA + Streptomycin biosynthesis	0.915	< 0.01	Positive		glycolysis / gluconeogenesis + Streptomycin biosynthesis	0.978	< 0.01	Positive
pyruvate metabolism + mfd	0.93	< 0.01	Positive		lmrC + Streptomycin biosynthesis	0.971	< 0.01	Positive		pyruvate metabolism + Streptomycin biosynthesis	0.944	< 0.01	Positive
amino sugar and nucleotide sugar metabolism + mfd	0.972	< 0.01	Positive		efrA + Streptomycin biosynthesis	0.965	< 0.01	Positive		amino sugar and nucleotide sugar metabolism + Streptomycin biosynthesis	0.974	< 0.01	Positive
glycine, serine and threonine metabolism + mfd	0.946	< 0.01	Positive		macB + Streptomycin biosynthesis	0.929	< 0.01	Positive		glycine metabolism + Streptomycin biosynthesis	0.953	< 0.01	Positive
fatty acid metabolism + mfd	0.88	< 0.01	Positive		acrB - Streptomycin biosynthesis	-0.63	< 0.01	Negative		fatty acid metabolism + Streptomycin biosynthesis	0.888	< 0.01	Positive
lysine biosynthesis + mfd	0.978	< 0.01	Positive		Listeria monocytogenes mprF + Streptomycin biosynthesis	0.95	< 0.01	Positive		lysine biosynthesis + Streptomycin biosynthesis	0.973	< 0.01	Positive
arginine biosynthesis + mfd	0.971	< 0.01	Positive		mfd + Novobiocin biosynthesis	0.914	< 0.01	Positive		arginine biosynthesis + Streptomycin biosynthesis	0.957	< 0.01	Positive
valine, leucine and isoleucine biosynthesis + mfd	0.965	< 0.01	Positive		aminocoumarin resistant alaS + Novobiocin biosynthesis	0.936	< 0.01	Positive		valine biosynthesis + Streptomycin biosynthesis	0.963	< 0.01	Positive
protein export + mfd	0.976	< 0.01	Positive		Mycobacterium tuberculosis murA + Novobiocin biosynthesis	0.961	< 0.01	Positive		protein export + Streptomycin biosynthesis	0.97	< 0.01	Positive
fatty acid biosynthesis + mfd	0.971	< 0.01	Positive		efrB + Novobiocin biosynthesis	0.897	< 0.01	Positive		fatty acid biosynthesis + Streptomycin biosynthesis	0.96	< 0.01	Positive
biosynthesis of amino acid + aminocoumarin resistant alaS	0.992	< 0.01	Positive		msbA + Novobiocin biosynthesis	0.884	< 0.01	Positive		biosynthesis of amino acid + Novobiocin biosynthesis	0.967	< 0.01	Positive
carban metabolism + aminocoumarin resistant alaS	0.949	< 0.01	Positive		lmrC + Novobiocin biosynthesis	0.923	< 0.01	Positive		carban metabolism + Novobiocin biosynthesis	0.977	< 0.01	Positive
purine metabolism + aminocoumarin resistant alaS	0.992	< 0.01	Positive		efrA + Novobiocin biosynthesis	0.88	< 0.01	Positive		purine metabolism + Novobiocin biosynthesis	0.954	< 0.01	Positive
pyrimidine metabolism + aminocoumarin resistant alaS	0.993	< 0.01	Positive		macB + Novobiocin biosynthesis	0.951	< 0.01	Positive		pyrimidine metabolism + Novobiocin biosynthesis	0.951	< 0.01	Positive
glycolysis / gluconeogenesis + aminocoumarin resistant alaS	0.982	< 0.01	Positive		acrB - Novobiocin biosynthesis	-0.528	< 0.01	Negative		glycolysis / gluconeogenesis + Novobiocin biosynthesis	0.976	< 0.01	Positive
pyruvate metabolism + aminocoumarin resistant alaS	0.956	< 0.01	Positive		Listeria monocytogenes mprF + Novobiocin biosynthesis	0.907	< 0.01	Positive		pyruvate metabolism + Novobiocin biosynthesis	0.944	< 0.01	Positive
amino sugar and nucleotide sugar metabolism + aminocoumarin resistant alaS	0.979	< 0.01	Positive		mfd + Carbapanem biosynthesis	0.965	< 0.01	Positive		amino sugar and nucleotide sugar metabolism + Novobiocin biosynthesis	0.979	< 0.01	Positive
glycine, serine and threonine metabolism + aminocoumarin resistant alaS	0.972	< 0.01	Positive		aminocoumarin resistant alaS + Carbapanem biosynthesis	0.988	< 0.01	Positive		glycine metabolism + Novobiocin biosynthesis	0.961	< 0.01	Positive
fatty acid metabolism + aminocoumarin resistant alaS	0.917	< 0.01	Positive		Mycobacterium tuberculosis murA + Carbapanem biosynthesis	0.988	< 0.01	Positive		fatty acid metabolism + Novobiocin biosynthesis	0.959	< 0.01	Positive
lysine biosynthesis + aminocoumarin resistant alaS	0.993	< 0.01	Positive		efrB + Carbapanem biosynthesis	0.972	< 0.01	Positive		lysine biosynthesis + Novobiocin biosynthesis	0.97	< 0.01	Positive
arginine biosynthesis + aminocoumarin resistant alaS	0.985	< 0.01	Positive		msbA + Carbapanem biosynthesis	0.909	< 0.01	Positive		arginine biosynthesis + Novobiocin biosynthesis	0.964	< 0.01	Positive
valine, leucine and isoleucine biosynthesis + aminocoumarin resistant alaS	0.983	< 0.01	Positive		lmrC + Carbapanem biosynthesis	0.979	< 0.01	Positive		valine biosynthesis + Novobiocin biosynthesis	0.955	< 0.01	Positive
protein export + aminocoumarin resistant alaS	0.989	< 0.01	Positive		efrA + Carbapanem biosynthesis	0.958	< 0.01	Positive		protein export + Novobiocin biosynthesis	0.962	< 0.01	Positive
fatty acid biosynthesis + aminocoumarin resistant alaS	0.982	< 0.01	Positive		macB + Carbapanem biosynthesis	0.946	< 0.01	Positive		fatty acid biosynthesis + Novobiocin biosynthesis	0.949	< 0.01	Positive
biosynthesis of amino acid + Mycobacterium tuberculosis murA	0.99	< 0.01	Positive		acrB - Carbapanem biosynthesis	-0.655	< 0.01	Negative		biosynthesis of amino acid + Carbapanem biosynthesis	0.993	< 0.01	Positive
carban metabolism + Mycobacterium tuberculosis murA	0.923	< 0.01	Positive		Listeria monocytogenes mprF + Carbapanem biosynthesis	0.971	< 0.01	Positive		carban metabolism + Carbapanem biosynthesis	0.953	< 0.01	Positive
purine metabolism + Mycobacterium tuberculosis murA	0.984	< 0.01	Positive		mfd + Biosynthesis of vancomycin group antibiotic	0.846	< 0.01	Positive		purine metabolism + Carbapanem biosynthesis	0.987	< 0.01	Positive
pyrimidine metabolism + Mycobacterium tuberculosis murA	0.984	< 0.01	Positive		aminocoumarin resistant alaS + Biosynthesis of vancomycin group antibiotic	0.905	< 0.01	Positive		pyrimidine metabolism + Carbapanem biosynthesis	0.986	< 0.01	Positive
glycolysis / gluconeogenesis + Mycobacterium tuberculosis murA	0.964	< 0.01	Positive		Mycobacterium tuberculosis murA + Biosynthesis of vancomycin group antibiotic	0.893	< 0.01	Positive		glycolysis / gluconeogenesis + Carbapanem biosynthesis	0.973	< 0.01	Positive
pyruvate metabolism + Mycobacterium tuberculosis murA	0.933	< 0.01	Positive		efrB + Biosynthesis of vancomycin group antibiotic	0.876	< 0.01	Positive		pyruvate metabolism + Carbapanem biosynthesis	0.956	< 0.01	Positive
amino sugar and nucleotide sugar metabolism + Mycobacterium tuberculosis murA	0.965	< 0.01	Positive		msbA + Biosynthesis of vancomycin group antibiotic	0.837	< 0.01	Positive		amino sugar and nucleotide sugar metabolism + Carbapanem biosynthesis	0.973	< 0.01	Positive
glycine, serine and threonine metabolism + Mycobacterium tuberculosis murA	0.962	< 0.01	Positive		lmrC + Biosynthesis of vancomycin group antibiotic	0.881	< 0.01	Positive		glycine metabolism + Carbapanem biosynthesis	0.978	< 0.01	Positive
fatty acid metabolism + Mycobacterium tuberculosis murA	0.901	< 0.01	Positive		efrA + Biosynthesis of vancomycin group antibiotic	0.857	< 0.01	Positive		fatty acid metabolism + Carbapanem biosynthesis	0.933	< 0.01	Positive
lysine biosynthesis + Mycobacterium tuberculosis murA	0.991	< 0.01	Positive		macB + Biosynthesis of vancomycin group antibiotic	0.82	< 0.01	Positive		lysine biosynthesis + Carbapanem biosynthesis	0.992	< 0.01	Positive
arginine biosynthesis + Mycobacterium tuberculosis murA	0.983	< 0.01	Positive		acrB - Biosynthesis of vancomycin group antibiotic	-0.494	< 0.01	Negative		arginine biosynthesis + Carbapanem biosynthesis	0.984	< 0.01	Positive
valine, leucine and isoleucine biosynthesis + Mycobacterium tuberculosis murA	0.987	< 0.01	Positive		Listeria monocytogenes mprF + Biosynthesis of vancomycin group antibiotic	0.876	< 0.01	Positive		valine biosynthesis + Carbapanem biosynthesis	0.985	< 0.01	Positive
protein export + Mycobacterium tuberculosis murA	0.981	< 0.01	Positive		mfd + Neomycin, kanamycin and gentamicin biosynthesis	0.96	< 0.01	Positive		protein export + Carbapanem biosynthesis	0.986	< 0.01	Positive
fatty acid biosynthesis + Mycobacterium tuberculosis murA	0.985	< 0.01	Positive		aminocoumarin resistant alaS + Neomycin, kanamycin and gentamicin biosynthesis	0.962	< 0.01	Positive		fatty acid biosynthesis + Carbapanem biosynthesis	0.99	< 0.01	Positive
biosynthesis of amino acid + efrB	0.97	< 0.01	Positive		Mycobacterium tuberculosis murA + Neomycin, kanamycin and gentamicin biosynthesis	0.961	< 0.01	Positive		biosynthesis of amino acid + Biosynthesis of vancomycin group antibiotic	0.899	< 0.01	Positive
carban metabolism + efrB	0.895	< 0.01	Positive		efrB + Neomycin, kanamycin and gentamicin biosynthesis	0.971	< 0.01	Positive		carban metabolism + Biosynthesis of vancomycin group antibiotic	0.882	< 0.01	Positive
purine metabolism + efrB	0.975	< 0.01	Positive		msbA + Neomycin, kanamycin and gentamicin biosynthesis	0.911	< 0.01	Positive		purine metabolism + Biosynthesis of vancomycin group antibiotic	0.893	< 0.01	Positive
pyrimidine metabolism + efrB	0.978	< 0.01	Positive		lmrC + Neomycin, kanamycin and gentamicin biosynthesis	0.978	< 0.01	Positive		pyrimidine metabolism + Biosynthesis of vancomycin group antibiotic	0.889	< 0.01	Positive
glycolysis / gluconeogenesis + efrB	0.963	< 0.01	Positive		efrA + Neomycin, kanamycin and gentamicin biosynthesis	0.975	< 0.01	Positive		glycolysis / gluconeogenesis + Biosynthesis of vancomycin group antibiotic	0.899	< 0.01	Positive
pyruvate metabolism + efrB	0.902	< 0.01	Positive		macB + Neomycin, kanamycin and gentamicin biosynthesis	0.921	< 0.01	Positive		pyruvate metabolism + Biosynthesis of vancomycin group antibiotic	0.894	< 0.01	Positive
amino sugar and nucleotide sugar metabolism + efrB	0.966	< 0.01	Positive		acrB - Neomycin, kanamycin and gentamicin biosynthesis	-0.695	< 0.01	Negative		amino sugar and nucleotide sugar metabolism + Biosynthesis of vancomycin group antibiotic	0.891	< 0.01	Positive
glycine, serine and threonine metabolism + efrB	0.929	< 0.01	Positive		Listeria monocytogenes mprF + Neomycin, kanamycin and gentamicin biosynthesis	0.956	< 0.01	Positive		glycine metabolism + Biosynthesis of vancomycin group antibiotic	0.9	< 0.01	Positive
fatty acid metabolism + efrB	0.856	< 0.01	Positive		mfd + Zeatin biosynthesis	0.968	< 0.01	Positive		fatty acid metabolism + Biosynthesis of vancomycin group antibiotic	0.847	< 0.01	Positive
lysine biosynthesis + efrB	0.972	< 0.01	Positive		aminocoumarin resistant alaS + Zeatin biosynthesis	0.981	< 0.01	Positive		lysine biosynthesis + Biosynthesis of vancomycin group antibiotic	0.907	< 0.01	Positive
arginine biosynthesis + efrB	0.957	< 0.01	Positive		Mycobacterium tuberculosis murA + Zeatin biosynthesis	0.962	< 0.01	Positive		arginine biosynthesis + Biosynthesis of vancomycin group antibiotic	0.885	< 0.01	Positive
valine, leucine and isoleucine biosynthesis + efrB	0.959	< 0.01	Positive		efrB + Zeatin biosynthesis	0.964	< 0.01	Positive		valine biosynthesis + Biosynthesis of vancomycin group antibiotic	0.894	< 0.01	Positive
protein export + efrB	0.965	< 0.01	Positive		msbA + Zeatin biosynthesis	0.898	< 0.01	Positive		protein export + Biosynthesis of vancomycin group antibiotic	0.898	< 0.01	Positive
fatty acid biosynthesis + efrB	0.962	< 0.01	Positive		lmrC + Zeatin biosynthesis	0.957	< 0.01	Positive		fatty acid biosynthesis + Biosynthesis of vancomycin group antibiotic	0.877	< 0.01	Positive
biosynthesis of amino acid + msbA	0.906	< 0.01	Positive		efrA + Zeatin biosynthesis	0.955	< 0.01	Positive		biosynthesis of amino acid + Neomycin, kanamycin and gentamicin biosynthesis	0.959	< 0.01	Positive
carban metabolism + msbA	0.892	< 0.01	Positive		macB + Zeatin biosynthesis	0.949	< 0.01	Positive		carban metabolism + Neomycin, kanamycin and gentamicin biosynthesis	0.893	< 0.01	Positive
purine metabolism + msbA	0.912	< 0.01	Positive		acrB - Zeatin biosynthesis	-0.645	< 0.01	Negative		purine metabolism + Neomycin, kanamycin and gentamicin biosynthesis	0.962	< 0.01	Positive
pyrimidine metabolism + msbA	0.917	< 0.01	Positive		Listeria monocytogenes mprF + Zeatin biosynthesis	0.937	< 0.01	Positive		pyrimidine metabolism + Neomycin, kanamycin and gentamicin biosynthesis	0.967	< 0.01	Positive
glycolysis / gluconeogenesis + msbA	0.924	< 0.01	Positive		mfd - Isoquinoline alkaloid biosynthesis	-0.762	< 0.01	Negative		glycolysis / gluconeogenesis + Neomycin, kanamycin and gentamicin biosynthesis	0.963	< 0.01	Positive
pyruvate metabolism + msbA	0.888	< 0.01	Positive		aminocoumarin resistant alaS - Isoquinoline alkaloid biosynthesis	-0.719	< 0.01	Negative		pyruvate metabolism + Neomycin, kanamycin and gentamicin biosynthesis	0.903	< 0.01	Positive
amino sugar and nucleotide sugar metabolism + msbA	0.926	< 0.01	Positive		Mycobacterium tuberculosis murA - Isoquinoline alkaloid biosynthesis	-0.768	< 0.01	Negative		amino sugar and nucleotide sugar metabolism + Neomycin, kanamycin and gentamicin biosynthesis	0.971	< 0.01	Positive
glycine, serine and threonine metabolism + msbA	0.884	< 0.01	Positive		efrB - Isoquinoline alkaloid biosynthesis	-0.796	< 0.01	Negative		glycine metabolism + Neomycin, kanamycin and gentamicin biosynthesis	0.919	< 0.01	Positive
fatty acid metabolism + msbA	0.821	< 0.01	Positive		msbA - Isoquinoline alkaloid biosynthesis	-0.617	< 0.01	Negative		fatty acid metabolism + Neomycin, kanamycin and gentamicin biosynthesis	0.841	< 0.01	Positive
lysine biosynthesis + msbA	0.908	< 0.01	Positive		lmrC - Isoquinoline alkaloid biosynthesis	-0.783	< 0.01	Negative		lysine biosynthesis + Neomycin, kanamycin and gentamicin biosynthesis	0.958	< 0.01	Positive
arginine biosynthesis + msbA	0.891	< 0.01	Positive		efrA - Isoquinoline alkaloid biosynthesis	-0.794	< 0.01	Negative		arginine biosynthesis + Neomycin, kanamycin and gentamicin biosynthesis	0.949	< 0.01	Positive
valine, leucine and isoleucine biosynthesis + msbA	0.883	< 0.01	Positive		macB - Isoquinoline alkaloid biosynthesis	-0.582	< 0.01	Negative		valine biosynthesis + Neomycin, kanamycin and gentamicin biosynthesis	0.949	< 0.01	Positive
protein export + msbA	0.9	< 0.01	Positive		acrB + Isoquinoline alkaloid biosynthesis	0.892	< 0.01	Positive		protein export + Neomycin, kanamycin and gentamicin biosynthesis	0.951	< 0.01	Positive
fatty acid biosynthesis + msbA	0.885	< 0.01	Positive		Listeria monocytogenes mprF - Isoquinoline alkaloid biosynthesis	-0.799	< 0.01	Negative		fatty acid biosynthesis + Neomycin, kanamycin and gentamicin biosynthesis	0.946	< 0.01	Positive
biosynthesis of amino acid + lmrC	0.983	< 0.01	Positive							biosynthesis of amino acid + Zeatin biosynthesis	0.978	< 0.01	Positive
carban metabolism + lmrC	0.905	< 0.01	Positive							carban metabolism + Zeatin biosynthesis	0.958	< 0.01	Positive
purine metabolism + lmrC	0.98	< 0.01	Positive							purine metabolism + Zeatin biosynthesis	0.984	< 0.01	Positive
pyrimidine metabolism + lmrC	0.983	< 0.01	Positive							pyrimidine metabolism + Zeatin biosynthesis	0.985	< 0.01	Positive
glycolysis / gluconeogenesis + lmrC	0.965	< 0.01	Positive							glycolysis / gluconeogenesis + Zeatin biosynthesis	0.975	< 0.01	Positive
pyruvate metabolism + lmrC	0.916	< 0.01	Positive							pyruvate metabolism + Zeatin biosynthesis	0.962	< 0.01	Positive
amino sugar and nucleotide sugar metabolism + lmrC	0.971	< 0.01	Positive							amino sugar and nucleotide sugar metabolism + Zeatin biosynthesis	0.968	< 0.01	Positive
glycine, serine and threonine metabolism + lmrC	0.944	< 0.01	Positive							glycine metabolism + Zeatin biosynthesis	0.969	< 0.01	Positive
fatty acid metabolism + lmrC	0.87	< 0.01	Positive							fatty acid metabolism + Zeatin biosynthesis	0.935	< 0.01	Positive
lysine biosynthesis + lmrC	0.983	< 0.01	Positive							lysine biosynthesis + Zeatin biosynthesis	0.98	< 0.01	Positive
arginine biosynthesis + lmrC	0.972	< 0.01	Positive							arginine biosynthesis + Zeatin biosynthesis	0.972	< 0.01	Positive
valine, leucine and isoleucine biosynthesis + lmrC	0.979	< 0.01	Positive							valine biosynthesis + Zeatin biosynthesis	0.961	< 0.01	Positive
protein export + lmrC	0.973	< 0.01	Positive							protein export + Zeatin biosynthesis	0.985	< 0.01	Positive
fatty acid biosynthesis + lmrC	0.974	< 0.01	Positive							fatty acid biosynthesis + Zeatin biosynthesis	0.977	< 0.01	Positive
biosynthesis of amino acid + efrA	0.957	< 0.01	Positive							biosynthesis of amino acid - Isoquinoline alkaloid biosynthesis	-0.697	< 0.01	Negative
carban metabolism + efrA	0.881	< 0.01	Positive							carban metabolism - Isoquinoline alkaloid biosynthesis	-0.507	< 0.01	Negative
purine metabolism + efrA	0.965	< 0.01	Positive							purine metabolism - Isoquinoline alkaloid biosynthesis	-0.703	< 0.01	Negative
pyrimidine metabolism + efrA	0.97	< 0.01	Positive							pyrimidine metabolism - Isoquinoline alkaloid biosynthesis	-0.711	< 0.01	Negative
glycolysis / gluconeogenesis + efrA	0.958	< 0.01	Positive							glycolysis / gluconeogenesis - Isoquinoline alkaloid biosynthesis	-0.641	< 0.01	Negative
pyruvate metabolism + efrA	0.889	< 0.01	Positive							pyruvate metabolism - Isoquinoline alkaloid biosynthesis	-0.524	< 0.01	Negative
amino sugar and nucleotide sugar metabolism + efrA	0.963	< 0.01	Positive							amino sugar and nucleotide sugar metabolism - Isoquinoline alkaloid biosynthesis	-0.664	< 0.01	Negative
glycine, serine and threonine metabolism + efrA	0.912	< 0.01	Positive							glycine metabolism - Isoquinoline alkaloid biosynthesis	-0.593	< 0.01	Negative
fatty acid metabolism + efrA	0.836	< 0.01	Positive							fatty acid metabolism - Isoquinoline alkaloid biosynthesis	-0.506	< 0.01	Negative
lysine biosynthesis + efrA	0.96	< 0.01	Positive							lysine biosynthesis - Isoquinoline alkaloid biosynthesis	-0.711	< 0.01	Negative
arginine biosynthesis + efrA	0.945	< 0.01	Positive							arginine biosynthesis - Isoquinoline alkaloid biosynthesis	-0.69	< 0.01	Negative
valine, leucine and isoleucine biosynthesis + efrA	0.944	< 0.01	Positive							valine biosynthesis - Isoquinoline alkaloid biosynthesis	-0.685	< 0.01	Negative
protein export + efrA	0.955	< 0.01	Positive							protein export - Isoquinoline alkaloid biosynthesis	-0.688	< 0.01	Negative
fatty acid biosynthesis + efrA	0.947	< 0.01	Positive							fatty acid biosynthesis - Isoquinoline alkaloid biosynthesis	-0.712	< 0.01	Negative
biosynthesis of amino acid + macB	0.95	< 0.01	Positive
carban metabolism + macB	0.948	< 0.01	Positive
purine metabolism + macB	0.953	< 0.01	Positive
pyrimidine metabolism + macB	0.955	< 0.01	Positive
glycolysis / gluconeogenesis + macB	0.951	< 0.01	Positive
pyruvate metabolism + macB	0.945	< 0.01	Positive
amino sugar and nucleotide sugar metabolism + macB	0.949	< 0.01	Positive
glycine, serine and threonine metabolism + macB	0.944	< 0.01	Positive
fatty acid metabolism + macB	0.922	< 0.01	Positive
lysine biosynthesis + macB	0.943	< 0.01	Positive
arginine biosynthesis + macB	0.948	< 0.01	Positive
valine, leucine and isoleucine biosynthesis + macB	0.935	< 0.01	Positive
protein export + macB	0.954	< 0.01	Positive
fatty acid biosynthesis + macB	0.948	< 0.01	Positive
biosynthesis of amino acid - acrB	-0.641	< 0.01	Negative
carban metabolism - acrB	-0.465	< 0.01	Negative
purine metabolism - acrB	-0.649	< 0.01	Negative
pyrimidine metabolism - acrB	-0.665	< 0.01	Negative
glycolysis / gluconeogenesis - acrB	-0.576	< 0.01	Negative
pyruvate metabolism - acrB	-0.483	< 0.01	Negative
amino sugar and nucleotide sugar metabolism - acrB	-0.598	< 0.01	Negative
glycine, serine and threonine metabolism - acrB	-0.528	< 0.01	Negative
fatty acid metabolism - acrB	-0.496	< 0.01	Negative
lysine biosynthesis - acrB	-0.648	< 0.01	Negative
arginine biosynthesis - acrB	-0.646	< 0.01	Negative
valine, leucine and isoleucine biosynthesis - acrB	-0.613	< 0.01	Negative
protein export - acrB	-0.652	< 0.01	Negative
fatty acid biosynthesis - acrB	-0.673	< 0.01	Negative
biosynthesis of amino acid + Listeria monocytogenes mprF	0.975	< 0.01	Positive
carban metabolism + Listeria monocytogenes mprF	0.892	< 0.01	Positive
purine metabolism + Listeria monocytogenes mprF	0.97	< 0.01	Positive
pyrimidine metabolism + Listeria monocytogenes mprF	0.97	< 0.01	Positive
glycolysis / gluconeogenesis + Listeria monocytogenes mprF	0.946	< 0.01	Positive
pyruvate metabolism + Listeria monocytogenes mprF	0.904	< 0.01	Positive
amino sugar and nucleotide sugar metabolism + Listeria monocytogenes mprF	0.949	< 0.01	Positive
glycine, serine and threonine metabolism + Listeria monocytogenes mprF	0.938	< 0.01	Positive
fatty acid metabolism + Listeria monocytogenes mprF	0.868	< 0.01	Positive
lysine biosynthesis + Listeria monocytogenes mprF	0.977	< 0.01	Positive
arginine biosynthesis + Listeria monocytogenes mprF	0.969	< 0.01	Positive
valine, leucine and isoleucine biosynthesis + Listeria monocytogenes mprF	0.974	< 0.01	Positive
protein export + Listeria monocytogenes mprF	0.964	< 0.01	Positive
fatty acid biosynthesis + Listeria monocytogenes mprF	0.969	< 0.01	Positive
